# Supplementary material for: The Somatic Mutation Paradigm in Congenital Malformations: Hirschsprung Disease as a Model
Source: Int J Mol Sci. 2021 Nov 16;22(22):12354. doi: 10.3390/ijms222212354 (PMC8624421; doi:10.3390/ijms222212354)
Supplement: Supplementary file 1 [file ijms-22-12354-s001.zip]

Archive with 2 entries (2 files):
- Supplementary table S2.xlsx
- Supplementary tables.pdf
